# Supplementary material for: Limited overall impacts of ectomycorrhizal inoculation on recruitment of boreal trees into Arctic tundra following wildfire belie species-specific responses
Source: PLoS One. 2020 Jul 9;15(7):e0235932. doi: 10.1371/journal.pone.0235932 (PMC7347221; doi:10.1371/journal.pone.0235932)
Supplement: S8 Table — (XLSX) [file pone.0235932.s008.xlsx]

## Sheet: Sheet1
S6 Table. Fungal operational taxonomic units observed in burned and unburned boreal forest inoculum and on the root systems of seedlings outplanted in arctic tundra.
OTU	GenBank Accession	RDP Closest Species	Species Hypothesis	Guild Assignment	Total OTU abundance	Inoculum total abundance	Root total abundnace	Burned forest inoculum	Unburned forest inoculum	Roots sterile inoculum	Roots unburned inoculum	Roots burned inoculum
SH006801.07FU_UDB016187_reps	MT528012	Thelephora terrestris	SH006801.07FU_JX990010_reps	Ectomycorrhizal	329	26	303	25	1	86	117	100
Betnan_OTU35_Phialocephala_fortinii	MT527974	Phialocephala fortinii	SH020813.07FU_AY033087_refs	Dark Septate Endophyte	82	28	54	11	17	10	34	10
Interior_Black_Spruce_OTU18	MT527978	Cadophora finlandica	SH027361.07FU_AF486119_refs	Dark Septate Endophyte	68	50	18	33	17	0	15	3
Betnan_OTU30_Meliniomyces_variabilis	MT527973	Meliniomyces variabilis	SH004575.07FU_AY762619_refs	Ectomycorrhizal-Endophyte-Ericoid Mycorrhizal-Litter Saprotroph-Orchid Mycorrhizal	63	4	59	4	0	32	13	14
New.CleanUp.ReferenceOTU2	MT528116	Thelephora terrestris	SH006801.07FU_JX990010_reps	Ectomycorrhizal	38	1	37	1	0	17	9	11
Betnan_OTU16_Meliniomyces_bicolor	MT527969	Meliniomyces bicolor	SH027361.07FU_AF486119_refs	Dark Septate Endophyte	26	26	0	20	6	0	0	0
SH011564.07FU_AJ292296_reps	MT528030	Ramaria conjunctipes	SH011564.07FU_AJ292296_reps	Ectomycorrhizal	24	24	0	24	0	0	0	0
SH030702.07FU_HQ714754_refs	MT528082	Alnicola sp MG 2011b	SH030702.07FU_HQ714754_refs	Ectomycorrhizal	24	21	3	13	8	0	2	1
SH031373.07FU_UDB011115_refs	MT528088	Russula vinososordida	SH031373.07FU_UDB011115_refs	Ectomycorrhizal	23	23	0	0	23	0	0	0
SH006761.07FU_HQ211666_reps	MT528011	Varicosporium elodeae	SH006761.07FU_LC131005_reps	Undefined Saprotroph	22	5	17	4	1	9	6	2
SH001488.07FU_AY336958_reps	MT527993	Lactarius pubescens	SH001488.07FU_JX436937_reps	Ectomycorrhizal	21	21	0	21	0	0	0	0
Interior_Black_Spruce_OTU620	MT527986	Wilcoxina rehmii	SH025757.07FU_AJ893249_refs	Ectomycorrhizal	14	14	0	6	8	0	0	0
Interior_Black_Spruce_OTU251	MT527979	Hebeloma bruchetii	SH030703.07FU_EF451057_refs	Ectomycorrhizal	12	12	0	3	9	0	0	0
SH006802.07FU_UDB002958_reps	MT528013	Thelephora alnii	SH006802.07FU_JN198056_reps	Ectomycorrhizal	12	5	7	0	5	1	1	5
SH016008.07FU_DQ431180_reps	MT528042	Hymenoscyphus epiphyllus	SH016008.07FU_DQ431180_reps	Undefined Saprotroph	12	12	0	0	12	0	0	0
Betnan_OTU17_Phialocephala_fortinii	MT527970	Phialocephala fortinii	SH020813.07FU_AY033087_refs	Dark Septate Endophyte	11	10	1	7	3	0	1	0
Interior_Black_Spruce_OTU125	MT527976	Cenococcum geophilum	SH027498.07FU_DQ474314_reps	Ectomycorrhizal	11	11	0	5	6	0	0	0
SH031942.07FU_HM190112_reps	MT528094	Mycena rosella	SH031942.07FU_HM190112_reps	Leaf Saprotroph-Plant Pathogen-Undefined Saprotroph-Wood Saprotroph	11	11	0	11	0	0	0	0
SH018365.07FU_HQ212340_reps	MT528050	Lachnum pygmaeum	SH018365.07FU_FJ440910_reps	Undefined Saprotroph	10	10	0	7	3	0	0	0
SING45_Articulospora_tetracladia	MT528102	Varicosporium elodeae	SH006761.07FU_LC131005_reps	Undefined Saprotroph	10	0	10	0	0	3	1	6
SH031617.07FU_DQ233818_reps	MT528091	Clavulina cinerea	SH031617.07FU_HM164621_reps	Ectomycorrhizal	9	9	0	9	0	0	0	0
Interior_Black_Spruce_OTU45	MT527982	Cadophora finlandica	SH027361.07FU_AF486119_refs	Dark Septate Endophyte	8	5	3	1	4	0	1	2
SH007862.07FU_UDB011284_refs	MT528018	Russula gracillima	SH007862.07FU_UDB011284_refs	Ectomycorrhizal	8	8	0	0	8	0	0	0
SH027114.07FU_JN943896_reps	MT528070	Tylospora fibrillosa	SH027114.07FU_KP889840_reps	Ectomycorrhizal	8	8	0	8	0	0	0	0
SH031374.07FU_UDB001641_refs	MT528089	Russula odorata	SH031374.07FU_UDB001641_refs	Ectomycorrhizal	8	8	0	1	7	0	0	0
Betnan_OTU18_Russula_sp	MT527971	Russula vinososordida	SH031373.07FU_UDB011115_refs	Ectomycorrhizal	7	7	0	0	7	0	0	0
New.CleanUp.ReferenceOTU29	MT528126	Thelephora terrestris	SH006801.07FU_JX990010_reps	Ectomycorrhizal	7	0	7	0	0	1	1	5
SING30_Rhyzoscyphus_ericae	MT528100	Rhizoscyphus ericae	SH027387.07FU_HQ211567_reps_singleton	Dark Septate Endophyte	7	0	7	0	0	4	2	1
SH005227.07FU_JN943909_reps	MT528007	Amphinema sp 5 UK_2011	SH005227.07FU_KP889604_reps	Ectomycorrhizal	6	6	0	5	1	0	0	0
SH007312.07FU_FR852144_reps	MT528017	Tomentella coerulea	SH007312.07FU_FR852144_reps	Ectomycorrhizal	6	6	0	0	6	0	0	0
SH009868.07FU_UDB012459_reps	MT528023	Tomentella ferruginea	SH009868.07FU_UDB012515_reps	Ectomycorrhizal	6	6	0	3	3	0	0	0
SH018062.07FU_KF007257_reps	MT528048	Inocybe lacera	SH018060.07FU_UDB015295_refs	Ectomycorrhizal	6	3	3	0	3	0	0	3
Interior_Black_Spruce_OTU258	MT527980	Laccaria pumila	SH032117.07FU_JQ991747_reps_singleton	Ectomycorrhizal	5	5	0	0	5	0	0	0
SH014955.07FU_UDB001751_refs	MT528040	Piloderma sphaerosporum	SH014955.07FU_UDB001751_refs	Ectomycorrhizal	5	5	0	5	0	0	0	0
SH016203.07FU_EU517040_reps	MT528043	Trichocladium opacum	SH016203.07FU_UDB025975_reps	Undefined Saprotroph	5	2	3	0	2	0	3	0
SH024091.07FU_AF454583_refs	MT528062	Leccinum rotundifoliae	SH024091.07FU_AF454583_refs	Ectomycorrhizal	5	5	0	0	5	0	0	0
SH025757.07FU_AJ893249_refs	MT528064	Wilcoxina rehmii	SH025757.07FU_AJ893249_refs	Ectomycorrhizal	5	5	0	4	1	0	0	0
SH031562.07FU_UDB000375_refs	MT528090	Lactarius torminosus	SH031562.07FU_UDB000375_refs	Ectomycorrhizal	5	5	0	0	5	0	0	0
Betnan_OTU36_Lactarius_sp	MT527975	Lactarius vietus	SH001487.07FU_UDB011671_refs	Ectomycorrhizal	4	4	0	0	4	0	0	0
Interior_Black_Spruce_OTU70	MT527987	Articulospora tetracladia	SH006764.07FU_KC965686_reps	Undefined Saprotroph	4	3	1	1	2	0	1	0
New.CleanUp.ReferenceOTU22	MT528119	Peziza badia	SH012904.07FU_JF908544_refs	Ectomycorrhizal	4	4	0	4	0	0	0	0
SH006860.07FU_UDB008963_reps	MT528015	Tomentella lateritia	SH006860.07FU_UDB008963_reps	Ectomycorrhizal	4	4	0	0	4	0	0	0
SH016964.07FU_UDB016423_refs	MT528046	Sebacina incrustans	SH492768.07FU_KT275649_reps_singleton	Ectomycorrhizal-Orchid Mycorrhizal-Root Associated Biotroph	4	4	0	0	4	0	0	0
SH018961.07FU_HM485338_refs	MT528055	Tuber anniae	SH018961.07FU_HM485338_refs	Ectomycorrhizal	4	4	0	1	3	0	0	0
SH030738.07FU_AY900091_refs	MT528084	Alnicola sp MG_2011e	SH030702.07FU_HQ714754_refs	Ectomycorrhizal	4	4	0	3	1	0	0	0
SH031684.07FU_GU373519_refs	MT528092	Inocybe geophylla	SH031684.07FU_GU373519_refs	Ectomycorrhizal	4	4	0	0	4	0	0	0
Interior_Black_Spruce_OTU49	MT527983	Hyaloscypha vitreola	SH004582.07FU_HQ211764_reps	Undefined Saprotroph	3	0	3	0	0	3	0	0
New.CleanUp.ReferenceOTU11	MT528107	Tomentella ellisii	SH009865.07FU_AB587783_reps	Ectomycorrhizal	3	0	3	0	0	0	0	3
New.CleanUp.ReferenceOTU28	MT528125	Tomentella ellisii	SH009865.07FU_AB587783_reps	Ectomycorrhizal	3	0	3	0	0	0	0	3
New.CleanUp.ReferenceOTU4	MT528138	Peziza depressa	SH012913.07FU_JX414199_reps	Ectomycorrhizal	3	3	0	0	3	0	0	0
SH004575.07FU_AY762619_refs	MT528004	Meliniomyces variabilis	SH004575.07FU_AY762619_refs	Ectomycorrhizal-Endophyte-Ericoid Mycorrhizal-Litter Saprotroph-Orchid Mycorrhizal	3	0	3	0	0	2	0	1
SH005931.07FU_DQ295081_refs	MT528009	Cortinarius absarokensis	SH005931.07FU_DQ295081_refs	Ectomycorrhizal	3	3	0	0	3	0	0	0
SH007070.07FU_JF519455_reps	MT528016	Mycena pearsoniana	SH007070.07FU_HF674643_reps	Leaf Saprotroph-Plant Pathogen-Undefined Saprotroph-Wood Saprotroph	3	3	0	0	3	0	0	0
SH013212.07FU_HQ406818_refs	MT528032	Wilcoxina mikolae	SH013212.07FU_HQ406818_refs	Ectomycorrhizal	3	3	0	3	0	0	0	0
SH016730.07FU_AJ748692_refs	MT528045	Penicillium spathulatum	SH016730.07FU_AJ748692_refs	Undefined Saprotroph	3	0	3	0	0	0	3	0
SH019994.07FU_UDB001747_refs	MT528057	Piloderma olivaceum	SH019994.07FU_UDB001747_refs	Ectomycorrhizal	3	3	0	0	3	0	0	0
SH022268.07FU_AF033475_refs	MT528060	Penicillium melanoconidium	SH022268.07FU_AF033475_refs	Undefined Saprotroph	3	0	3	0	0	1	1	1
SH025728.07FU_FN550883_refs	MT528063	Inocybe jacobi	SH025728.07FU_FN550883_refs	Ectomycorrhizal	3	3	0	0	3	0	0	0
Betnan_OTU13_Russulaceae_sp	MT527967	Russula renidens	SH024704.07FU_GU997761_reps	Ectomycorrhizal	2	2	0	2	0	0	0	0
Betnan_OTU14_Chalara_sp	MT527968	Calycina herbarum	SH031534.07FU_KC455319_reps	Undefined Saprotroph	2	2	0	0	2	0	0	0
Interior_Black_Spruce_OTU265	MT527981	Mycena tenax	SH006532.07FU_KP889600_reps	Poorly identified	2	1	1	1	0	1	0	0
Interior_Black_Spruce_OTU51	MT527984	Tricladium chaetocladium	SH027362.07FU_KU550971_reps	Poorly identified	2	2	0	2	0	0	0	0
Interior_Black_Spruce_OTU597	MT527985	Tomentella botryoides	SH009866.07FU_DQ377431_reps	Ectomycorrhizal	2	2	0	0	2	0	0	0
Interior_Black_Spruce_OTU911	MT527989	Pseudogymnoascus roseus	SH006023.07FU_DQ117451_refs	Soil Saprotroph	2	2	0	1	1	0	0	0
New.CleanUp.ReferenceOTU0	MT528104	Archaeorhizomyces finlayi	SH004446.07FU_KF617750_reps_singleton	Soil Saprotroph	2	2	0	2	0	0	0	0
New.CleanUp.ReferenceOTU10	MT528106	Hymenoscyphus serotinus	SH629950.07FU_KX611550_reps_singleton	Poorly identified	2	2	0	1	1	0	0	0
New.CleanUp.ReferenceOTU27	MT528124	Tomentella ellisii	SH009865.07FU_AB587783_reps	Ectomycorrhizal	2	0	2	0	0	0	0	2
New.CleanUp.ReferenceOTU3	MT528127	Sebacina vermifera	SH015417.07FU_EU909216_refs	Ectomycorrhizal-Orchid Mycorrhizal-Root Associated Biotroph	2	0	2	0	0	1	1	0
New.CleanUp.ReferenceOTU9	MT528153	Alnicola silvaenovae	SH030702.07FU_HQ714754_refs	Ectomycorrhizal	2	1	1	0	1	0	1	0
SH001490.07FU_UDB011683_refs	MT527994	Lactarius trivialis	SH001490.07FU_UDB011683_refs	Ectomycorrhizal	2	2	0	0	2	0	0	0
SH002462.07FU_UDB019324_reps	MT527996	Tomentella atramentaria	SH029713.07FU_UDB007954_reps_singleton	Ectomycorrhizal	2	2	0	2	0	0	0	0
SH002478.07FU_GQ221633_reps	MT527998	Tomentella bryophila	SH002478.07FU_JN652983_reps	Ectomycorrhizal	2	2	0	0	2	0	0	0
SH010433.07FU_AF033422_refs	MT528028	Penicillium griseofulvum	SH010433.07FU_AF033422_refs	Plant Pathogen	2	0	2	0	0	1	1	0
SH013269.07FU_AY699656_refs	MT528033	Phialocephala virens	SH013269.07FU_AY699656_refs	Poorly identified	2	0	2	0	0	2	0	0
SH015683.07FU_UDB001726_refs	MT528041	Piloderma lanatum	SH015683.07FU_UDB001726_refs	Ectomycorrhizal	2	2	0	0	2	0	0	0
SH016729.07FU_EU587315_refs	MT528044	Penicillium biourgeianum	SH016729.07FU_EU587315_refs	Undefined Saprotroph	2	0	2	0	0	1	0	1
SH018362.07FU_AF149074_refs	MT528049	Cryptosporiopsis radicicola	SH018362.07FU_AF149074_refs	Undefined Saprotroph	2	0	2	0	0	2	0	0
SH018910.07FU_HM123196_reps	MT528054	Chromelosporium carneum	SH018910.07FU_HM123196_reps	Ectomycorrhizal	2	0	2	0	0	1	0	1
SH020814.07FU_AJ430223_refs	MT528058	Mollisia minutella	SH020814.07FU_AJ430223_refs	Endophyte-Plant Pathogen	2	0	2	0	0	0	0	2
SH020816.07FU_AY524845_refs	MT528059	Phialocephala sphaeroides	SH020816.07FU_AY524845_refs	Dark Septate Endophyte	2	2	0	2	0	0	0	0
SH022314.07FU_FJ427059_refs	MT528061	Phoma herbarum	SH000315.07FU_EU338425_reps	Plant Pathogen	2	0	2	0	0	2	0	0
SH027361.07FU_AF486119_refs	MT528071	Cadophora finlandica	SH027361.07FU_AF486119_refs	Dark Septate Endophyte	2	1	1	0	1	0	1	0
SH027498.07FU_HM488459_reps	MT528074	Cenococcum geophilum	SH027498.07FU_DQ474314_reps	Ectomycorrhizal	2	2	0	2	0	0	0	0
SH030064.07FU_HM148081_refs	MT528081	Cladosporium perangustum	SH030064.07FU_HM148081_refs	Endophyte-Plant Pathogen	2	0	2	0	0	0	2	0
SH030726.07FU_FJ168587_reps	MT528083	Hebeloma radicosum	SH030742.07FU_UDB025056_reps	Ectomycorrhizal	2	2	0	2	0	0	0	0
SH030742.07FU_UDB019871_reps	MT528085	Hebeloma radicosum	SH030742.07FU_UDB025056_reps	Ectomycorrhizal	2	2	0	1	1	0	0	0
SH031233.07FU_EF434013_reps	MT528086	Venturia hystrioides	SH031233.07FU_EF434013_reps	Plant Pathogen	2	2	0	0	2	0	0	0
SH031330.07FU_UDB024919_reps	MT528087	Inocybe leiocephala	SH031330.07FU_KJ538548_refs	Ectomycorrhizal	2	2	0	0	2	0	0	0
SING35_Laccaria_sp	MT528101	Laccaria montana	SH032117.07FU_JQ991747_reps_singleton	Ectomycorrhizal	2	2	0	1	1	0	0	0
SING7_Melinomyces_sp	MT528103	Meliniomyces vraolstadiae	SH027361.07FU_AF486119_refs	Dark Septate Endophyte	2	2	0	0	2	0	0	0
ARFGC_Rep_OTU10_&_Betnan_OTU12	MT527965	Fimetariella rabenhorstii	SH019640.07FU_HE610337_refs	Animal Pathogen-Dung Saprotroph-Endophyte-Plant Pathogen-Undefined Saprotroph	1	0	1	0	0	1	0	0
ARFGC_Rep_OTU2	MT527966	Cadophora melinii	SH014935.07FU_AY249072_refs	Dark Septate Endophyte	1	1	0	1	0	0	0	0
Betnan_OTU23_Tomentella_subclavigera	MT527972	Tomentella bryophila	SH006860.07FU_UDB008963_reps	Ectomycorrhizal	1	1	0	0	1	0	0	0
Interior_Black_Spruce_OTU166	MT527977	Pseudaegerita viridis	SH018394.07FU_KC966311_reps	Undefined Saprotroph	1	0	1	0	0	0	0	1
Interior_Black_Spruce_OTU85	MT527988	Dimorphospora foliicola	SH029247.07FU_GU934595_reps	Undefined Saprotroph	1	0	1	0	0	1	0	0
KC965282_NAAT_59_NA3_P31_E9	MT527990	Mortierella exigua	SH003949.07FU_HQ630331_refs	Undefined Saprotroph	1	1	0	0	1	0	0	0
New.CleanUp.ReferenceOTU1	MT528105	Sarcoscypha korfiana	SH032952.07FU_AY587740_reps	Poorly identified	1	0	1	0	0	0	0	1
New.CleanUp.ReferenceOTU12	MT528108	Mycena corynephora	SH492768.07FU_KT275649_reps_singleton	Ectomycorrhizal-Orchid Mycorrhizal-Root Associated Biotroph	1	1	0	0	1	0	0	0
New.CleanUp.ReferenceOTU13	MT528109	Meliniomyces vraolstadiae	SH496541.07FU_KP889976_reps_singleton	Ectomycorrhizal-Endophyte-Ericoid Mycorrhizal-Litter Saprotroph-Orchid Mycorrhizal	1	1	0	0	1	0	0	0
New.CleanUp.ReferenceOTU14	MT528110	Exophiala sp KL_2011f	SH015483.07FU_JF747094_refs	Undefined Saprotroph	1	1	0	0	1	0	0	0
New.CleanUp.ReferenceOTU15	MT528111	Tomentella ellisii	SH479617.07FU_KF296745_reps_singleton	Ectomycorrhizal	1	0	1	0	0	0	0	1
New.CleanUp.ReferenceOTU16	MT528112	Tomentella ellisii		Ectomycorrhizal	1	0	1	0	0	0	0	1
New.CleanUp.ReferenceOTU17	MT528113	Tomentella ellisii	SH478448.07FU_KC514831_reps_singleton	Ectomycorrhizal	1	0	1	0	0	0	0	1
New.CleanUp.ReferenceOTU18	MT528114	Thelephora terrestris	SH006801.07FU_JX990010_reps	Ectomycorrhizal	1	0	1	0	0	0	0	1
New.CleanUp.ReferenceOTU19	MT528115	Naevala minutissima	SH006767.07FU_GU998700_reps	Poorly identified	1	1	0	1	0	0	0	0
New.CleanUp.ReferenceOTU20	MT528117	Acephala sp 2	SH020814.07FU_AJ430223_refs	Endophyte-Plant Pathogen	1	0	1	0	0	1	0	0
New.CleanUp.ReferenceOTU21	MT528118	Fontanospora fusiramosa	SH493881.07FU_KT160750_reps_singleton	Undefined Saprotroph	1	0	1	0	0	0	0	1
New.CleanUp.ReferenceOTU23	MT528120	Xenostigmina zilleri	SH016205.07FU_AY969660_reps	Poorly identified	1	1	0	0	1	0	0	0
New.CleanUp.ReferenceOTU24	MT528121	Lachnum pygmaeum	SH018365.07FU_FJ440910_reps	Undefined Saprotroph	1	1	0	1	0	0	0	0
New.CleanUp.ReferenceOTU25	MT528122	Lactarius tesquorum	SH027114.07FU_KP889840_reps	Ectomycorrhizal	1	1	0	1	0	0	0	0
New.CleanUp.ReferenceOTU26	MT528123	Cortinarius minutulus	SH009373.07FU_EU259289_refs	Ectomycorrhizal	1	1	0	0	1	0	0	0
New.CleanUp.ReferenceOTU30	MT528128	Tomentella ellisii	SH009865.07FU_AB587783_reps	Ectomycorrhizal	1	0	1	0	0	0	0	1
New.CleanUp.ReferenceOTU31	MT528129	Mortierella epigama	SH494239.07FU_KM246505_reps_singleton	Poorly identified	1	1	0	1	0	0	0	0
New.CleanUp.ReferenceOTU32	MT528130	Thelephora alnii	SH006802.07FU_JN198056_reps	Ectomycorrhizal	1	1	0	0	1	0	0	0
New.CleanUp.ReferenceOTU33	MT528131	Septoria arundinacea	SH031434.07FU_FN392309_reps_singleton	Poorly identified	1	1	0	0	1	0	0	0
New.CleanUp.ReferenceOTU34	MT528132	Tylospora fibrillosa	SH496526.07FU_KP889861_reps_singleton	Ectomycorrhizal	1	1	0	1	0	0	0	0
New.CleanUp.ReferenceOTU35	MT528133	Acephala sp 2	SH013478.07FU_KC514873_reps	Endophyte-Plant Pathogen	1	1	0	1	0	0	0	0
New.CleanUp.ReferenceOTU36	MT528134	Stachybotrys elegans	SH463293.07FU_FN610889_reps_singleton	Poorly identified	1	1	0	1	0	0	0	0
New.CleanUp.ReferenceOTU37	MT528135	Amphinema sp 1 UK_2011	SH015694.07FU_UDB008257_refs	Ectomycorrhizal	1	1	0	0	1	0	0	0
New.CleanUp.ReferenceOTU38	MT528136	Sistotrema alboluteum	SH491058.07FU_KP768316_reps	Poorly identified	1	1	0	0	1	0	0	0
New.CleanUp.ReferenceOTU39	MT528137	Acremonium alcalophilum	SH000277.07FU_KF359659_reps_singleton	Poorly identified	1	1	0	0	1	0	0	0
New.CleanUp.ReferenceOTU40	MT528139	Meliniomyces variabilis	SH004582.07FU_HQ211764_reps	Ectomycorrhizal-Endophyte-Ericoid Mycorrhizal-Litter Saprotroph-Orchid Mycorrhizal	1	0	1	0	0	0	0	1
New.CleanUp.ReferenceOTU41	MT528140	Phialocephala helvetica	SH020813.07FU_AY033087_refs	Dark Septate Endophyte	1	0	1	0	0	0	0	1
New.CleanUp.ReferenceOTU42	MT528141	Thelephora terrestris	SH006801.07FU_JX990010_reps	Ectomycorrhizal	1	0	1	0	0	1	0	0
New.CleanUp.ReferenceOTU43	MT528142	Thelephora terrestris	SH028114.07FU_EF619784_reps_singleton	Ectomycorrhizal	1	0	1	0	0	0	1	0
New.CleanUp.ReferenceOTU44	MT528143	Trichocladium opacum	SH016203.07FU_UDB025975_reps	Poorly identified	1	0	1	0	0	0	1	0
New.CleanUp.ReferenceOTU45	MT528144	Phialocephala cf fortinii TV_2003	SH020813.07FU_AY033087_refs	Dark Septate Endophyte	1	0	1	0	0	0	0	1
New.CleanUp.ReferenceOTU46	MT528145	Thelephora terrestris	SH006801.07FU_JX990010_reps	Ectomycorrhizal	1	0	1	0	0	0	0	1
New.CleanUp.ReferenceOTU47	MT528146	Penicillium swiecickii	SH022281.07FU_GU083021_reps_singleton	Undefined Saprotroph	1	0	1	0	0	1	0	0
New.CleanUp.ReferenceOTU48	MT528147	Tomentella ellisii		Ectomycorrhizal	1	0	1	0	0	0	0	1
New.CleanUp.ReferenceOTU49	MT528148	Acephala sp 2	SH030221.07FU_HM595528_reps_singleton	Dark Septate Endophyte	1	0	1	0	0	0	1	0
New.CleanUp.ReferenceOTU5	MT528149	Mycena tenax	SH006532.07FU_KP889600_reps	Leaf Saprotroph-Plant Pathogen-Undefined Saprotroph-Wood Saprotroph	1	1	0	0	1	0	0	0
New.CleanUp.ReferenceOTU6	MT528150	Cephalosporium gramineum	SH497104.07FU_KU176283_reps_singleton	Poorly identified	1	1	0	0	1	0	0	0
New.CleanUp.ReferenceOTU7	MT528151	Malassezia restricta	SH496806.07FU_LC025970_reps_singleton	Animal Pathogen-Undefined Saprotroph	1	0	1	0	0	1	0	0
New.CleanUp.ReferenceOTU8	MT528152	Nectria asiatica	SH490770.07FU_HG936855_reps	Poorly identified	1	0	1	0	0	1	0	0
SH000088.07FU_EF434113_reps	MT527991	Ischnoderma benzoinum	SH000088.07FU_EF434113_reps	Poorly identified	1	1	0	0	1	0	0	0
SH000717.07FU_KC922122_reps	MT527992	Candida sake	SH000717.07FU_HG935799_reps	Undefined Saprotroph	1	0	1	0	0	0	1	0
SH002459.07FU_UDB000955_refs	MT527995	Tomentella atramentaria	SH002459.07FU_UDB000955_refs	Ectomycorrhizal	1	1	0	0	1	0	0	0
SH002473.07FU_EF218833_reps	MT527997	Tomentella viridula	SH002473.07FU_UDB031744_reps	Ectomycorrhizal	1	1	0	0	1	0	0	0
SH002492.07FU_JQ711917_reps	MT527999	Tomentella lateritia	SH029699.07FU_JF304358_reps	Ectomycorrhizal	1	1	0	0	1	0	0	0
SH003263.07FU_UDB015859_refs	MT528000	Amanita muscaria	SH003263.07FU_UDB015859_refs	Ectomycorrhizal	1	1	0	0	1	0	0	0
SH003473.07FU_JX975824_reps	MT528001	Evernia mesomorpha	SH003473.07FU_JX975824_reps	Lichenized	1	0	1	0	0	1	0	0
SH004207.07FU_DQ481985_reps	MT528002	Archaeorhizomyces finlayi	SH004207.07FU_EU057084_reps	Soil Saprotroph	1	0	1	0	0	1	0	0
SH004565.07FU_UDB002449_reps	MT528003	Leccinum vulpinum	SH004565.07FU_UDB002449_reps	Ectomycorrhizal	1	1	0	0	1	0	0	0
SH004578.07FU_JQ346946_reps	MT528005	Hyaloscypha vitreola	SH004578.07FU_AB847029_reps	Poorly identified	1	1	0	0	1	0	0	0
SH004587.07FU_FJ553302_reps	MT528006	Cadophora finlandica	SH004587.07FU_FJ553302_reps	Dark Septate Endophyte	1	1	0	0	1	0	0	0
SH005319.07FU_KJ651204_refs	MT528008	Candida aquae_textoris	SH005319.07FU_KJ651204_refs	Undefined Saprotroph	1	0	1	0	0	0	1	0
SH006499.07FU_GU291271_refs	MT528010	Malassezia globosa	SH006499.07FU_GU291271_refs	Animal Pathogen-Undefined Saprotroph	1	0	1	0	0	0	1	0
SH006824.07FU_HF565105_reps	MT528014	Tomentella galzinii	SH006824.07FU_UDB026157_reps	Ectomycorrhizal	1	1	0	0	1	0	0	0
SH008900.07FU_HQ630350_refs	MT528019	Mortierella macrocystis	SH008900.07FU_HQ630350_refs	Undefined Saprotroph	1	0	1	0	0	0	1	0
SH009596.07FU_JF691365_reps	MT528020	Trechispora sp 2 MPM 2013	SH009596.07FU_JF691365_reps	Wood Saprotroph	1	1	0	0	1	0	0	0
SH009865.07FU_UDB000219_reps	MT528021	Tomentella ellisii	SH009865.07FU_AB587783_reps	Ectomycorrhizal	1	0	1	0	0	0	0	1
SH009866.07FU_HQ211655_reps	MT528022	Tomentella lateritia	SH009866.07FU_DQ377431_reps	Ectomycorrhizal	1	1	0	0	1	0	0	0
SH009904.07FU_AY833051_reps	MT528024	Tomentella ellisii	SH009865.07FU_AB587783_reps	Ectomycorrhizal	1	1	0	0	1	0	0	0
SH009911.07FU_UDB013556_reps	MT528025	Tomentella lateritia	SH006867.07FU_EF218831_reps	Ectomycorrhizal	1	1	0	0	1	0	0	0
SH009979.07FU_JX630849_reps	MT528026	Tomentella viridula	SH631407.07FU_UDB032552_reps_singleton	Ectomycorrhizal	1	1	0	0	1	0	0	0
SH010416.07FU_UDB011478_refs	MT528027	Schizophyllum commune	SH010416.07FU_UDB011478_refs	Wood Saprotroph	1	0	1	0	0	0	0	1
SH010575.07FU_AY680987_refs	MT528029	Boletus edulis	SH010575.07FU_AY680987_refs	Ectomycorrhizal	1	1	0	0	1	0	0	0
SH012393.07FU_FJ788844_refs	MT528031	Sebacina vermifera	SH012393.07FU_FJ788844_refs	Ectomycorrhizal-Orchid Mycorrhizal-Root Associated Biotroph	1	0	1	0	0	0	0	1
SH014188.07FU_AJ244232_refs	MT528034	Aureobasidium pullulans	SH014188.07FU_AJ244232_refs	Animal Pathogen-Endophyte-Epiphyte-Plant Pathogen	1	0	1	0	0	0	1	0
SH014386.07FU_HQ211947_reps	MT528036	Clavulinopsis luteoalba	SH014386.07FU_HQ211947_reps	Undefined Saprotroph	1	1	0	0	1	0	0	0
SH014664.07FU_AJ419931_refs	MT528037	Ceratobasidium sp 0109CI64L1	SH014664.07FU_AJ419931_refs	Ectomycorrhizal	1	1	0	1	0	0	0	0
SH014832.07FU_FR852019_reps	MT528038	Cortinarius xanthocephalus	SH033111.07FU_UDB011265_refs	Ectomycorrhizal	1	1	0	0	1	0	0	0
SH014858.07FU_UDB001733_refs	MT528039	Piloderma lanatum	SH014858.07FU_UDB001733_refs	Ectomycorrhizal	1	1	0	0	1	0	0	0
SH018061.07FU_AM882815_refs	MT528047	Inocybe curvipes	SH018061.07FU_AM882815_refs	Ectomycorrhizal	1	1	0	1	0	0	0	0
SH018373.07FU_FJ475561_reps	MT528051	Phialocephala virens	SH018373.07FU_FJ475561_reps	Poorly identified	1	1	0	0	1	0	0	0
SH018407.07FU_JF937586_reps	MT528052	Lachnum pygmaeum	SH018365.07FU_FJ440910_reps	Undefined Saprotroph	1	1	0	1	0	0	0	0
SH018412.07FU_EF521218_reps	MT528053	Hyphodiscus hymeniophilus	SH018412.07FU_EF521218_reps	Endophyte	1	1	0	1	0	0	0	0
SH019504.07FU_JF300526_reps	MT528056	Leptodontidium elatius	SH019504.07FU_AY805569_reps	Endophyte	1	0	1	0	0	1	0	0
SH025798.07FU_HM164581_reps	MT528065	Sphaerosporella brunnea	SH025798.07FU_JQ758662_reps	Ectomycorrhizal	1	1	0	1	0	0	0	0
SH026225.07FU_KF007246_reps	MT528066	Lecythophora fasciculata	SH026229.07FU_HM164579_reps_singleton	Animal Pathogen-Dung Saprotroph-Endophyte-Plant Pathogen-Undefined Saprotroph	1	1	0	1	0	0	0	0
SH026346.07FU_JN906979_refs	MT528067	Cladosporium perangustum	SH030064.07FU_HM148081_refs	Endophyte-Plant Pathogen	1	0	1	0	0	0	0	1
SH026632.07FU_EU035405_refs	MT528068	Cladophialophora chaetospira	SH026632.07FU_EU035405_refs	Undefined Saprotroph	1	1	0	0	1	0	0	0
SH026633.07FU_GU083193_reps	MT528069	Cladophialophora chaetospira	SH026633.07FU_GU083193_reps	Undefined Saprotroph	1	1	0	0	1	0	0	0
SH027362.07FU_KF156275_reps	MT528072	Clathrosporium intricatum	SH027380.07FU_HQ211645_reps_singleton	Poorly identified	1	1	0	1	0	0	0	0
SH027366.07FU_JF519127_reps	MT528073	Pseudaegerita viridis	SH027366.07FU_HM164573_reps	Poorly identified	1	1	0	1	0	0	0	0
SH027942.07FU_HF678534_reps	MT528075	Sympoventuria capensis	SH027942.07FU_KT759202_reps	Undefined Saprotroph	1	0	1	0	0	0	0	1
SH028058.07FU_JQ346843_reps	MT528076	Pseudeurotium sp BEA_2010 A3	SH028058.07FU_JQ346843_reps	Undefined Saprotroph	1	0	1	0	0	0	1	0
SH028647.07FU_UDB003187_refs	MT528077	Hebeloma leucosarx	SH028647.07FU_UDB003187_refs	Ectomycorrhizal	1	1	0	1	0	0	0	0
SH028649.07FU_UDB007505_reps	MT528078	Hebeloma stenocystis	SH030742.07FU_UDB025056_reps	Ectomycorrhizal	1	1	0	0	1	0	0	0
SH028821.07FU_EF679363_refs	MT528079	Cladosporium pseudocladosporioides	SH030064.07FU_HM148081_refs	Endophyte-Plant Pathogen	1	0	1	0	0	1	0	0
SH029898.07FU_HQ260111_reps	MT528080	Coccomyces australis	SH029898.07FU_KF617487_reps	Plant Pathogen	1	1	0	1	0	0	0	0
SH031940.07FU_UDB018200_refs	MT528093	Mycena sp MCVE 997	SH031940.07FU_UDB018200_refs	Leaf Saprotroph-Plant Pathogen-Undefined Saprotroph-Wood Saprotroph	1	1	0	1	0	0	0	0
SH031945.07FU_UDB015412_refs	MT528095	Mycena metata	SH031945.07FU_UDB015412_refs	Leaf Saprotroph-Plant Pathogen-Undefined Saprotroph-Wood Saprotroph	1	1	0	1	0	0	0	0
SH031951.07FU_KF617938_reps	MT528096	Mycena sp MCVE 997	SH031951.07FU_KP889367_reps	Leaf Saprotroph-Plant Pathogen-Undefined Saprotroph-Wood Saprotroph	1	1	0	0	1	0	0	0
SH031971.07FU_UDB017903_reps	MT528097	Mycena sp MCVE 997	SH031940.07FU_UDB018200_refs	Leaf Saprotroph-Plant Pathogen-Undefined Saprotroph-Wood Saprotroph	1	1	0	0	1	0	0	0
SH033111.07FU_UDB011265_refs	MT528098	Cortinarius xanthocephalus	SH033111.07FU_UDB011265_refs	Ectomycorrhizal	1	1	0	0	1	0	0	0
SH033751.07FU_JF519397_reps	MT528099	Mycena plumipes	SH033751.07FU_JF519474_reps	Leaf Saprotroph-Plant Pathogen-Undefined Saprotroph-Wood Saprotroph	1	1	0	0	1	0	0	0
